# Supplementary material for: The early experiences of Physician Associate students in the UK: A regional cross-sectional study investigating factors associated with engagement
Source: PLoS One. 2020 May 12;15(5):e0232515. doi: 10.1371/journal.pone.0232515 (PMC7217467; doi:10.1371/journal.pone.0232515)
Supplement: S3 Table — (XLSX) [file pone.0232515.s003.xlsx]

## Sheet: Sheet1
Age	Gender	Ethnicity	Academic attainment	Healthcare Experience	GHQ1	GHQ3	GHQ4	GHQ7	GHQ8	GHQ12	GHQ2	GHQ5	GHQ6	GHQ9	GHQ10	GHQ11	GHQ Total	OLBI1	OLBI2	OLBI3	OLBI4	OLBI5	OLBI6	OLBI7	OLBI8	OLBI9	OLBI10	OLBI11	OLBI12	OLBI13	OLBI14	OLBI15	OLBI16	Disengagement	Exhaustion	Expectations 1	Expectations2	Expectations3	Expectations4	Expectations Total	Career Satisfaction	Placement 1	Placement 2	Placement 3	Placement 4	Placement 5	Placement Experience Total	Performance 1	Performance 2
26	2	8	4	1	0	0	0	0	0	0	1	0	1	0	0	0	2	1	2	1	1	2	2	2	2	1	2	2	2	2	2	1	1	12	14	4	4	4	4	16	5	4	3	3	4	3	17	4	4
23	1	5	4	1	1	0	0	0	0	0	1	0	0	0	0	0	2	2	2	1	1	2	2	2	2	1	3	1	2	2	2	2	2	13	16	2	4	4	4	14	5	2	3	4	4	5	18	4	4
24	2	1	4	1	1	0	0	1	1	0	0	0	0	0	0	0	3	1	3	1	1	1	2	2	1	1	1	1	1	2	1	1	1	11	10	4	4	4	5	17	4	3	4	4	5	5	21	5	5
22	4	1	4	1	0	0	1	0	0	0	1	2	0	0	0	0	4	1	4	1	1	1	1	1	3	1	3	1	3	1	1	1	1	8	17	4	2	5	4	15	4	2	2	2	5	5	16	4	5
25	1	6	4	2	1	0	1	1	1	1	0	0	0	0	0	0	5	1	4	2	3	2	4	1	2	2	2	1.8	3	2	2	2	2	15.8	20	4	4	5	5	18	5	4		3	5	5		4	4
22	1	5	5	2	1	0	1	1	1	1	0	0	0	0	0	0	5	1	1	1	1	1	1	1	1	1	1	1	1	1	1	1	1	8	8	3	5	2	3	13	5	4	4	5	5	5	23	4	5
47	2	5	4	1	1	0.8	1	1	1	1	0	0	0	0	0	0	5.8	1	3	1	1	1	1	1	1	1	2	1	1	1	1	1	1	8	11	5	5	4	4	18	5	4	5	5	5	5	24	4	4
24	1	8	4	1	0	0	0	0	0	0	2	1	1	1	1	0	6	2	3	1	2	2	2	1	2	3	2	3	2	1	2	2	2	15	17	4	4	5	5	18	5	3	3	4	3	4	17	5	5
22	1	1	4	2	1	0	1	1	1	1	0	0	0	1	0	0	6	1	2	1	1	2	3	1	1	1	2	1	2	1	2	1	2	10	14	4	4	4	4	16	4	4	4	4	4	5	21	4	4
22	2	5	4	1	1	1	1	1	1	1	0	0	0	0	0	0	6	2	2	2	2	2	2	2	2	2	1	2	2	3	2	2	3	17	16	3	4	4	4	15	4	4	4	4	5	4	21	4	4
20	1	3	4	2	1	0	0	1	1	1	1	1	1	0	0	0	7	2	3	1	1	2	2	1	1	1	2	2	2	1	2	2	2	12	15	4		3	4		5							3
24	2	5	4	2	0	0	0	2	1	1	1	2	0	0	0	0	7	2	3	3	1	2	1	1	1	1	2	1	1	3	2	2	2	14	14	2	4	3	4	13	3	1	2	4	4	5	16	2	4
22	1	7	4	1	1	1	1	1	1	1	0	1	0	0	0	0	7	2	2	1	2	1	2	1	2	1	2	1	2	1	1	1	1	10	13	4	4	4	3	15	5	4	4	4	4	4	20	4	4
22	2	4	4	2	1	1	1	1	1	1	0	1	0	0	0	0	7	2	3	1	3	2	1	2	2	2	2	1	3	2	2	2	2	13	19	4	4	4	5	17	5	2	2	4	4	4	16	4	4
19	1	1	4	2	1	0	1	1	1	1	0	1	0	1	0	0	7	3	3	2	3	2	2	2	2	2	4	1	4	1	2	2	3	15	23	5	4	3	3	15	4	2	2	4	4	5	17	5	5
25	1	9	5	1	1	1	1	1	1	1	1	0	0.8	0	0	0	7.8	2	3	3	3	2	3	2	3	3	2	3	3	2	2	2	2	20	20	4	4	4	4	16	4	2	2	4	4	5	17	4	4
22	1	1	4	2	1	1	0	2	1	0	1	2	0	0	0	0	8	1	3	2	3	2	2	2	3	2	2	2	3	1	1	1	2	13	19	4		4	4		5							4
23	1	13	4	1	1	0	1	1	1	1	0	2	0	0	1	0	8	2	3	2	2	1	2	2	2	2	3	2	3	2	1	2	2	16	17	4	3	4	4	15	4	2	2	3	4	5	16	4	3
25	1	5	4	1	1	2	2	1	1	1	0	0	0	0	0	0	8	1	3	2	2	2	2	2	2	2	2	2	2	1	1	1	2	13	16	4	2	4	4	14	4	3	2	4	4	5	18	4	2
23	1	1	4	2	1	0	1	0	1	1	0	2	1	0	1	0	8	3	3	2	4	2	1	2	2	3	3	3	3	2	2	2	2	18	21	4	5	4	4	17	4	4	4	4	5	5	22	4	4
21	1	5	4	2	1	0	0	0	1	0	2	3	1	0	0	0	8	1	4	1	3	2	2	2	2	2	3	2	3	1	2	2	2	13	21	4	4	3	4	15	4	4	2	4	5	4	19	3	4
22	2	1	4	1	1	1	1	0	1	0	1	1	1	0	1	0	8	1	3	1	1	1	1	1	3	2	3	1	2	1	3	1	2	9	18	5	5	3	2	15	5	1	2	5	5	5	18	4	3
25	1	5	4	1	0	0	1	2	1	1	1	1	1	0	0	0	8	1	3	2	2	2	2	2	2	2	2	2	3	2	2	2	2	15	18	4	4	4	4	16	4	2	2	4	4	4	16	4	4
22	1	1	4	2	1	0	1	2	1	1	1	1	1	0	0	0	9	1	3	2	3	2	2	2	2	2	2	1	3	1	2	2	2	13	19	4		4	5		5							4
21	1	5	4	2	1	1	1	1	1	1	1	1	1	0	0	0	9																			4		5	5		5							4
23	1	5	5	1	2	1	1	1	0	0	1	2	0	0	1	0	9	2	3	1	3	2	2	1	2	3	1	1	2	1	1	1	1	12	15	3		5	5		5							3
43	1	1	4	1	0	0	1	2	1	1	2	2	0	0	0	0	9	2	4	2	2	2	1	2	2	2	4	2	3	3	2	2	3	16	22	4		3	3		4							4
21	1	1	4	2	1	0	0	1	1	0	2	1	1	0	1	1	9	2	4	2	2	2	2	1	2	3	2	2	3	1	2	2	2	15	19	5	5	4	4	18	5	3	3	4	5	4	19	4	4
24	1	1	4	1	1	1	1	1	1	1	1	1	1	0	0	0	9	1	3	1	2	1	1	1	2	1	2	1	3	1	1	1	2	8	16	4	2	5	5	16	5	3	2	4	5	4	18	4	4
22	1	5	4	1	1	0	0	1	1	0	1	1	1	1	1	1	9	2	4	2	3	2	2	2	2	2	2	2	3	2	2	2	2	16	20	2	4	4	4	14	4	2	2	4	4	3	15	3	4
36	1	1	6	2	1	1	1	1	1	1	1	2	0	0	0	0	9	2	3	1	2	2	1	2	2	2	2	2	3	2	2	2	2	14	18	4	4	5	4	17	5	3	4	4	4	4	19	4	4
24	1	1	4	1	1	1	1	1	1	1	2	0	0	0	2	0	10	1	3	2	3	2	2	1	1	1	2	1	2	1	2	2	2	11	17	4		4	3		5							4
21	2	1	4	2	1	1	0	1	0	0	2	2	1	1	1	0	10	2	3	1	2	2	2	1	2	2	2	1	2	3	3	2	2	14	18	3		3	3		4							3
21	1	1	4	2	1	2	2	1	1	1	0	1	0	1	0	0	10	3	4	1	3	2	1	3	3	3	3	2	3	1	3	3	3	17	24	2		5	4		4							4
24	2	14	4	1	1	0	1	3	1	1	0	2	1	0	0	0	10	1	3	1	2	2	3	1	1	1	3	2	2	2	2	1	1	12	16	4	4	5	5	18	5	3	3	5	5	5	21	4	4
25	1	1	4	1	1	0	0	1	1	1	2	2	1	1	0	0	10	1	4	1	2	2	1	1	2	2	2	1	3	1	1	1	2	9	18	5	5	4	5	19	5	5	4	5	5	5	24	4	5
22	1	6	4	1	1	0	0	1	1	1	1	1	1	1	1	1	10	2	3	2	2	2	2	2	2	1	2	2	2	2	2	2	2	15	17	3	4	4	3	14	4	3	2	4	4	4	17	2	4
23	1	1	4	2	1	1	1	2	1	1	2	1	0	0	0	0	10	1	4	1	3	2	2	1	4	3	2	2	3	3	2	2	3	15	23	4	3	4	5	16	5	2	2	5	4	3	16	2	4
22	1	5	4	2	0	1	1	2	1	1	0	2	1	0	1	0	10	2	4	2	2	2	2	2	3	2	4	2	2	2	2	2	2	16	21	4	4	5	5	18	5	2	2	4	5	4	17	4	4
40	1	5	4	1	1	1	1	1	1	1	1	2	1	0	0	0	10	2	3	2	3	2	2	2	2	2	2	2	3	2	2	2	2	16	19	2	4	4	4	14	5	2	2	4	3	4	15	3	3
21	1	1	4	2	1	1	1	2	1	1	1	2	0	0	1	0	11	1	3	2	2	2	2	1	2	1	2	1	2	1	2	2	2	11	17	4		4	5		5							4
24	2	1	4	1	1	1	1	1	1	1	1	2	0	0	2	0	11	2	3	2	3	2	1	2	2	1	2	2	3	2	2	3	3	15	20	2	2	2	3	9	4	2	2	4	4	4	16	4	4
23	1	5	4	2	1	1	1	1	1	1	2	1	1	0	1	0	11	2	3	2	2	3	2	2	2	2	2	2	3	2	2	2	2	16	19	3	4	4	4	15	4	2	2	4	4	4	16	4	4
23	1	5	4	2	1	1	1	1	1	0	1	1	1	1	2	0	11	2	4	1	4	2	2	2	2	4	2	1	3	1	2	2	1	15	20	4	5	4	4	17	5	5	2	5	5	4	21	4	5
22	1	1	4	2	1	0	1	2	1	1	1	2	0	0	2	0	11	2	2	2	2	2	1	2	2	2	2	1	3	1	2	3	3	14	18	3	5	3	2	13	3	4	2	3	5	5	19	3	4
23	2	18	4	1	1	1	1	3	1	2	0	1	1	1	0	0	12	1	3	1	3	1	3	2	2	2	2	2	2	3	2	2	2	16	17	5		5	5		5							5
25	2	17	4	1	1	1	1	1	1	1	1	2	1	1	1	0	12																			3		3	4		4							4
21	2	1	4	1	1	1	1	1	1	1	1	1	1	1	1	1	12	4	3	3	3	2	3	2	2	3	2	2	3	2	2	2	2	21	19	5	5	5	5	20	5	4	4	4	4	2	18	1	1
23	2	1	4	2	0	1	1	2	1	1	1	2	1	0	1	1	12	2	4	2	3	2	1	2	3	2	3	2	3	3	2	2	2	16	22	4	4	3	3	14	3	2	2	3	4	3	14	3	3
22	1	1	4	1	2	1	0	1	1	1	1	1	1	1	1	1	12	2	4	2	4	2	2	2	3	2	4	2	4	1	2	2	2	15	25	4	4	4	4	16	4	3	3	3	3	4	16	4	4
21	1	8	4	1	1	2	1	2	1	1	1	2	0	1	0	0	12	1	3	2	4	2	2	1	2	2	2	1	3	3	2	1	2	13	20	5	5	5	5	20	5	3	3	5	3	4	18	5	5
27	1	1	4	1	1	1	1	1	1	1	1	1	1	1	1	1	12	2	2	1	2	2	1	1	2	3	2	2	2	1	2	2	2	13	16	4	3	4	4	15	5	2	2	4	4	5	17	4	4
23	1	1	4	1	1	0	1	2	1	0	2	3	1	0	1	0	12	1	4	3	2	2	1	2	3	2	3	1	3	1	2	1	2	12	21	4	2	5	4	15	5	2	3	4	4	4	17	4	4
26	2	1	5	1	1	1	1	2	1	1	1	1	1	1	1	0	12	2	3	2	3	2	2	2	2	1	3	1	3	2	1	2	2	14	19	2	4	3	3	12	5	2	2	4	2	3	13	4	4
21	1	1	4	2	1	1	1	2	1	1	2	1	1	1	1	0	13	2	3	2	3	2	1	2	3	2	3	2	3	2	2	2	2	15	21	2		3	3		4							4
23	1	8	4	2	1	0	1	2	2	1	2	2	0	1	1	0	13	2	4	2	2	2	2	2	2	2	3	2	3	2	2	3	2	17	20	5		4	4		4							2
21	2	1	4	1	1	1	1	0	1	0	2	3	1	1	2	0	13	1	3	2	1	2	1	1	1	2	2	1	3	2	2	2	2	12	16	5	5	4	4	18	5	4	2	5	5	5	21	4	5
23	2	1	4	2	0	1	0	2	2	1	2	2	1	1	1	0	13	2	4	2	2	2	4	2	2	3	4	3	4	3	2	2	3	21	23	5	4	5	3	17	4	2	3	5	4	5	19	4	4
25	1	1	4	1	1	1	1	1	1	1	2	2	0	0	2	1	13	2	3	2	3	2	2	2	2	3	2	1	3	3	2	3	2	18	19	2	5	3	3	13	3	1	1		3	5		2	2
27	1	2	4	2	0	2	2	1	1	1	1	2	1	0	2	0	13	1	4	2	2	2	1	1	3	2	2	3	3	2	2	2	3	14	21	4	4	4	4	16	4	2	2	4	4	4	16	2	4
27	1	1	4	1	1	1	1	2	2	1	0	2	1	1	1	0	13	2	3	2	3	2	2	2	2	2	3	3	2	2	2	2	2	17	19	4	5	4	5	18	5	5	5	5	5	5	25	4	5
40	2	1	5	1	1	1	3	2	1	1	0	0	2	1	1	0	13	1	3	3	1	1	4	3	1	1	1	1	1	1	1	3	2.1	17	11.1	1	3	4	3	11	3	4	2	5	5	5	21	5	5
40	1	1	4	1	1	1	1	1	1	1	1	2	1	1	1	1	13	2	4	3	2	2	2	2	2	2	4	3	2	1.84	4	3	3	18.84	23	1	1	4	2	8	3	4	2	4	4	5	19	4	4
22	1	1	4	1	2	1	1	1	1	1	1	1	1	1	2	1	14	3	3	2	2	2	2	2	3	3	3	2	3	3	3	2	3	19	22	3		4	4		4							4
23	1	1	4	2	1	1	1	2	1	1	1	2	1	1	1	1	14	2	4	2	1	2	2	2	2	2	2	3	3	1	2	2	2	16	18	5		4	3		5							4
27	2	5	5	1	1	1	1	1	1	1	0	3	2	1	2	0	14	2	4	1	1	3	2	2	2	2	4	2	3	4	2	2	3	17	22	1	1	3	3	8	4	3	1	3	4	5	16	2	5
22	1	1	4	2	2	1	1	1	1	1	1	2	2	0	2	0	14	1	3	2	2	2	2	2	2	2	2	2	2	3	2	2	2	16	17	4	2	4	4	14	4	3	4	5	5	5	22	4	4
24	2	7	4	1	1	0	2	3	1	1	1	3	1	1	0	0	14	1	3	2	2	2	3	1	2	1	3	2	2	1	2	2	3	13	19	3	4	2	2	11	4	4	2	4	5	5	20	3	4
40	1	5	4	2	1	1	1	2	1	1	2	2	1	1	1	0	14	2	2	2	2	2	2	2	2	2	2	2	3	2	2	2	2	16	17	4	4	3	3	14	4	2	1	4	4	5	16	3	3
22	1	4	4	1	2	1	1	1	1	1	2	2	1	1	1	1	15	2	3	2	4	2	2	3	3	2	2	2	3	1	2	2	2	16	21	4	4	5	5	18	5	3	3	4	4	4	18	4	4
22	1	2	4	1	2	1	1	2	2	1	1	3	0	0	2	0	15	1	4	2	4	2	3	1	4	2	4	1	3	1	2	2	1	13	24	5	5	5	5	20	5	1	2	4	4	5	16	5	5
22	2	5	4	1	2	1	1	3	1	2	1	1	1	2	0	0	15	2	3	2	2	2	2	2	2	2	3	2	3	3	2	2	2	17	19	2	4	4	4	14	4	4	2	4	4	4	18	2	4
23	1	1	4	2	2	1	2	0	2	1	1	1	1	1	1	3	16	2	3	3	3	2	2	1	2	2	2	2	3	1	1	2	3	15	19	4	4	3	3	14	5	2	2	5	5	5	19	3	3
23	1	1	4	2	2	2	2	2	1	1	1	2	0	1	1	1	16	2	4	2	2	2	2	2	2	3	2	2	2	3	2	2	2	18	18	4	4	3	2	13	4	2	2	3	4	3	14	4	3
22	1	1	4	2	1	1	1	2	1	0	2	3	1	1	2	2	17	1	4	1	2	2	2	1	2	2	3	3	3	1	1	1	2	12	19	5	4	5	5	19	5	2	2	4	4	4	16	4	5
21	1	1	4	2	2	1	1	2	1	1	2	2	1	1	2	1	17	2	4	2	3	2	2	2	2	3	3	2	3	2	2	2	3	17	22	4	3	4	4	15	4	2	2	2	4	3	13	4	4
26	1	5	4	1	1	1	0	2	1	1	3	3	3	1	1	0	17	2	3	3	3	3	2	2	3	3	3	2	3	2	2	2	2	18	22	2	3	4	4	13	4	3	3	4	4	4	18	4	4
49	1	1	4	1	2	1	2	2	2	2	1	2	1	1	1	0	17	2	4	3	3	3	2	2	3	2	3	3	3	2	2	3	2	19	23	4	3	4	5	16	5	2	2	4	5	5	18	4	2
25	2	5	5	2	1	1	2	1	1	2	1	2	1	2	2	2	18	1	3	1	2	2	2	2	2	2	2	2	2	3	2	2	2	15	17	2	2	3	3	10	4	2	2	3	4	3	14	2	2
21	2	1	4	1	1	1	1	2	1	2	2	2	1	2	2	1	18	2	3	2	3	2	2	2	2	3	3	2	3	2	2	2	3	17	21	4	4	4	4	16	4	3	3	4	4	4	18	4	4
21	2	18	4	1	1	1	1	1	1	1	2	2	2	2	2	2	18	2	3	3	3	2	3	1	3	3	3	3	4	3	2	3	3	21	23	4	3	4	3	14	4	4	4	4	4	3	19	3	4
24	1	15	4	1	1	2	1	2	1	1	1	2	2	2	2	2	19	2	3	2	4	2	2	1	3	3	2	1	2	1	2	2	2	14	20	5	4	4	4	17	4	1	1	4	5	4	15	4	4
24	1	8	4	1	1	0	1	2	2	1	2	3	2	2	3	1	20	2	4	2	4	3	2	2	3	2	4	2	3	3	2	2	2	17	25	4	5	5	4	18	4	2	2	4	5	4	17	4	3
31	2	1	4	1	3	2	1	2	2	2	2	2	1	2	1	0	20	2	3	2	3	2	2	2	3	3	3	2	3	2	2	2	2	17	21	4	3	4	4	15	4	4	3	4	4	4	19	4	4
21	1	1	4	2	2	2	2	2	2	2	1	2	1	2	1	2	21	2	4	2	2	2	2	2	4	2	4	3	4	1	4	2	3	16	27	4	5	5	3	17	5	4	4	5	5	5	23	4	4
45	1	1	5	2	2	1	1	2	2	2	2	2	2	2	2	1	21	2	3	2	2	2	1	2	3	3	3	1	2	3	2	2	2	16	19	2	4	4	2	12	3	2	2	3	4	4	15	4	3
25	1	9	5	1	1	1	2	2	2	2	1	2	1	3	3	2	22	1	4	2	3	2	2	2	3	2	3	2	4	3	2	2	2	16	23	2	2	3	4	11	4	4	2	4	5	5	20	2	2
23	1	8	4	1	2	2	2	2	1	2	0	2	2	3	3	2	23	2	4	4	3	2	2	2	2	2	3	2	3	2	2	3	3	19	22	4	4	4	4	16	4	4	2	4	4	4	18	2	2
21	1	8	4	1	2	2	2	2	3	2	2	3	3	1	3	2	27	2	4	2	3	2	2	2	3	3	3	2	4	1	3	3	2	17	24	2	2	4	4	12	4	3	2	3	3	4	15	1	2
[truncated: 11 more columns]
